# Supplementary material for: Single-center experience of interventional therapy for congenital portal-systemic shunt in children
Source: Front Pediatr. 2026 Jul 1;14:1795636. doi: 10.3389/fped.2026.1795636 (PMC13369480; doi:10.3389/fped.2026.1795636)
Supplement: Supplementary file 1 [file Table1.xlsx]

## Sheet: Sheet1
序号	姓名	性别	年龄	入院时间	手术时间	手术时长	住院天数	出院时间	分流位置	合并畸形	栓塞物	分流类型	生化（术前）	ALT（U/L）	AST（U/L）	总胆红素（umol/L）	直接胆红素（umol/L）	总胆汁酸（umol/L）	血氨（umol/L）	凝血（术前）	PT（S）	TT（S）	APTT（S）	Fib（g/L）	D-D	生化（术后）	ALT	AST	总胆红素（umol/L）	直接胆红素（umol/L）	总胆汁酸（umol/L）	血氨	凝血（术后）	PT	TT	APTT	Fib	D-D
1	任浩铭	男	12岁	44726	44713	138min	21	44726	肝内	门脉高压（食管胃底静脉曲张），肝肺综合征	血管塞	门脉主干-下腔静脉		21.1	30.9	24.4	5.6	102.6	69.16		13.1	19.2	31.6	2.02	0.25		16.2	23.9	44.1	10.4	7.3	15.85		13.3	22.9	51.8	2.63	0.59
2	韩梓硕	男	10岁	45002	45006	200min	8	45010	肝内	无	弹簧圈	门脉右支-肝右静脉		20.2	45.7	23.1	5.5	75.9	25.02		12.3	19.2	33.3	2.82	0.46		17	26.5	26.1	6.6	8.3	13.79		11.8	19.6	30.2	2.97	0.41
3	陈汝伊	女	4岁	45005	45013	105min	14	45019	肝内	无	血管塞	门脉左支-肝左静脉		9.5	23.8	11.2	1.3	28.4	47.3		12.7	17.7	30.5	2.63	0.25		25.9	46.5	12.6	2	5.2	15.74		11.9	17.9	30.1	2.57	0.4
4	李嘉茂	男	5岁	45136	45142	233min	18	45153	肝外	无	弹簧圈	门脉主干-左髂静脉		15.3	37.3	8.5	1.6	49.6	48.46		12.2	17.6	28.9	2.16	4.95		20.9	33.7	19.4	3.9	8	16		12.9	20.1	33.3	1.83	14.64
5	朱虹锦	男	6岁	45144	45147	230min	9	45153	肝内	无	弹簧圈	门脉右支-肝右静脉		9.8	32	11	2.2	87.7	17.9		12.7	18.3	33.5	2.11	0.23		9.9	32.1	14.4	3.4	0.1	24.82		13	17.9	29.4	1.74	2.27
6	宋一诺	女	16岁	45186	45189	150min	4	45190	肝内	肝多发血管瘤，肺动脉高压	未栓塞，肝内门脉发育差	门脉主干-下腔静脉		27.9	20.3	8.6	1.5	43.5	12.3		11.2	17.2	29.9	2.62	0.1		27.9	20.3	8.6	1.5	43.5	12.3		11.2	17.2	29.9	2.62	0.1
7	王梓硕	男	11岁	45249	45259	90min	12	45261	肝内	肺结节，中度肺动脉高压	血管塞	门脉右支-肝右静脉		12.2	17.9	27.4	8.1	51.7	30.85		14.4	16.1	33.3	2.79	0.21		9.7	16.2	43.3	12.9	14.5	25		14.1	16.6	34.2	2.44	0.69
8	苏熠堃	男	1岁	45263	45272	110min	15	45278	肝内	体肺侧枝	血管塞	门脉左支-肝左静脉		34	55.2	13.3	1.9	55.4	71.5		12.2	16.3	30.1	2.51	0.39		28	46	9.2	1.2	6.7	30		11.7	16.4	33	2.66	0.47
9	王昱宸	男	3岁	45367	45373	140min	11	45378	肝内	无	弹簧圈	门脉左支-肝中、肝左静脉（瘤样扩张）		46	58.7	8.1	1.8	22.9	3.7		11.3	17	26.1	1.83	0.16		29.6	37.8	8.8	1.3	16.8	21.8		10.8	14.3	25.5	4.9	1.74
10	杨屿琛	男	2岁	45444	45450	230min	13	45457	肝内	左室假腱索	弹簧圈	门脉左支-肝左静脉		26.2	56.1	18.2	3.3	33	64.11		12.2	17.4	29.3	1.71	0.29		31	53.6	9.3	2.3	6	30.4		11.7	13.6	29	3.91	1.92
11	林以恒	男	9岁	45469	45475	190min	11	45480	肝内	右肺动静脉瘘	弹簧圈	门脉右支-肝右静脉		26.8	40.6	14	2.6	50	48.8		13.3	19.2	33.9	2.1	0.41		26.8	40.6	25.6	6.1	12	28.4		12.9	15.3	33.9	3.31	0.71
12	颜诺汐	女	12岁	45477	45482	175min	8	45485	肝内	无	弹簧圈	门脉右支-肝右静脉		14.2	26	14.8	3.2	77	67.1		11.9	17.4	30.7	2.7	0.19		8	20.6	13	2.6	19.3	13.07		12	17.5	33.4	3.02	0.74
13	张欣悦	女	4岁	45481	45496	125min	16	45497	肝外	肝肿物，重度肺动脉高压，房间隔缺损，室间隔缺损，肺静脉狭窄	无	Abernethy I型		27.1	69.8	30.9	12.8	173.9	30		15.9	16.9	37.1	2.01	0.25		27.1	69.8	30.9	12.8	173.9	30		15.9	16.9	37.1	2.01	0.25
14	杨子瑶	女	6岁	45512	45518	155min	11	45523	肝内	无	血管塞	门脉右支-肝右静脉		24.9	36	16.2	3.3	24.5	43.5		11.8	16.6	30.5	2.15	0.41		33.6	38.5	12.8	2.8	7.8	25.8		11.1	17	30.8	2.3	0.53
15	马子潇	男	4岁	45524	45531	115min	13	45537	肝内	FNH	血管塞+弹簧圈	门脉右支-肝右静脉		24.2	51.3	8.7	2.2	144.9	60		15.3	17.7	33.1	1.8	0.33		51.9	62.4	8.1	2.2	22.3	27.3		11.6	18	32.8	2.16	2
16	郄瑾萱	女	3岁	45543	45547	120min	8	45551	肝内	无	血管塞+弹簧圈	门脉左支-肝左静脉		15.5	36.8	9.5	1.7	12.9	42.7		11.7	16.4	28.4	2.18	0.21		17.6	22	7.9	1.6	6.9	36.3		10.8	15.1	22.5	3.36	0.29
17	苏子淳	男	5岁	45621	45624	85min	11	45632	肝外	无	弹簧圈	左肾静脉-肠系膜上静脉		18.4	38.9	11.8	2.4	26	50.6		12.6	16.7	27.4	2.16	0.16		23.7	41.5	17.1	4.7	16.8	32.4		11.6	16	28.9	3	0.59
18	吕晨溪	女	10岁	45645	45653	255min	14	45659	肝内	无	血管塞	门脉左支-肝左静脉（瘤样扩张）		10.5	23.6	8.3	2.2	67.8	35		13.1	16.5	32.4	2.22	0.17		33.2	31.7	8.6	2	7.8	34.3		12.2	15.8	32.8	3.74	3.29
19	郭成蹊	男	7岁	45693	45699	165min	8	45701	肝外	无	未栓塞，肝内门脉发育差	Abernethy I型		28.6	44.1	18.8	3.5	143.2	34.5		14.1	18.1	29.3	2.65	0.34		28.6	44.1	18.8	3.5	143.2	34.5		14.1	18.1	29.3	2.65	0.34
20	鱼佳安	女	2岁	45726	45730	85min	18	45744	肝外	先天性心脏病，主动脉瓣二叶畸形并主动脉瓣狭窄，主动脉瓣下隔膜，室间隔缺损	未手术，肝内门脉发育差，后行外科手术	Abernethy I型		19.3	41.4	17.4	4.4	103.3	45.3		17.6	17.8	28.2	1.39	0.15		19.3	41.4	17.4	4.4	103.3	45.3		17.6	17.8	28.2	1.39	0.15
21	陈彦珺	女	1岁	45763	45770	125min	11	45774	肝内	无	弹簧圈	门脉左支-肝左静脉		17.4	38	8.3	1.2	23.2	35.1		11.8	18.4	23.5	1.65	0.3		24.2	46.3	5.2	1.2	10.1	12.6		10.2	17.7	23.6	2.53	0.56
22	何万豪	男	3岁	45782	45786	67min	5	45787	肝外	肝占位	未栓塞，肝内门脉发育差	Abernethy I型		43.2	63.3	10.7	2.4	85.6	46.6		14.8	19	27.9	2.25	0.4		43.2	63.3	10.7	2.4	85.6	46.6		14.8	19	27.9	2.25	0.4
23	王宁涵	女	13岁	45850	45856	110min	45	45895	肝外	无	未手术，肝内门脉发育差，后行外科手术	Abernethy I型		28.4	41.1	18.8	5.2	211.6	52.2		14.3	17.6	29.1	1.51	4.89		28.4	41.1	18.8	5.2	211.6	52.2		14.3	17.6	29.1	1.51	4.89
24	阮沐熙	女	5岁	45850	45853	150min	17	45867	肝外	无	未手术，肝内门脉发育差，后行外科手术	Abernethy I型		22.1	42.6	25.2	6.3	63.9	24.8		16.7	18.4	37.6	1.91	0.87		22.1	42.6	25.2	6.3	63.9	24.8		16.7	18.4	37.6	1.91	0.87
25	牟思嘉	男	6岁	45855	45860	115min	8	45863	肝内	无	血管塞	门脉左支-下腔静脉		21.6	40.8	14.3	3.2	105.8	38.7		13.5	18	29.3	2.34	0.21		20.5	36.7	15.2	3.4	21	28		13.7	19.5	31.5	1.63	0.63
26	喻佳琪	女	9岁	45890	45895	205min	11	45901	肝内	无	弹簧圈	门脉右支-肝右静脉		21.6	36.7	10.3	2.3	51.9	20.8		12.8	18.3	30.6	2.24	0.23		24.7	38.3	14.5	3.2	15	31.5		12.2	17.8	32.5	2.43	1.77
27
28

## Sheet: Sheet3
性别	年龄	手术时长	分流位置	合并畸形	栓塞物	分流类型
男	10岁	200min	肝内	无	弹簧圈	门脉右支-肝右静脉
女	10岁	255min	肝内	无	血管塞	门脉左支-肝左静脉（瘤样扩张）
男	11岁	90min	肝内	肺结节，中度肺动脉高压	血管塞	门脉右支-肝右静脉
女	12岁	175min	肝内	无	弹簧圈	门脉右支-肝右静脉
男	12岁	138min	肝内	门脉高压（食管胃底静脉曲张），肝肺综合征	血管塞	门脉主干-下腔静脉
女	13岁	110min	肝外	无	未手术，肝内门脉发育差，后行外科手术	Abernethy I型
女	16岁	150min	肝内	肝多发血管瘤，肺动脉高压	未栓塞，肝内门脉发育差	门脉主干-下腔静脉
女	1岁	125min	肝内	无	弹簧圈	门脉左支-肝左静脉
男	1岁	110min	肝内	体肺侧枝	血管塞	门脉左支-肝左静脉
男	2岁	230min	肝内	左室假腱索	弹簧圈	门脉左支-肝左静脉
女	2岁	85min	肝外	先天性心脏病，主动脉瓣二叶畸形并主动脉瓣狭窄，主动脉瓣下隔膜，室间隔缺损	未手术，肝内门脉发育差，后行外科手术	Abernethy I型
男	3岁	140min	肝内	无	弹簧圈	门脉左支-肝中、肝左静脉（瘤样扩张）
男	3岁	67min	肝外	肝占位	未栓塞，肝内门脉发育差	Abernethy I型
女	3岁	120min	肝内	无	血管塞+弹簧圈	门脉左支-肝左静脉
女	4岁	125min	肝外	肝肿物，重度肺动脉高压，房间隔缺损，室间隔缺损，肺静脉狭窄	无	Abernethy I型
女	4岁	105min	肝内	无	血管塞	门脉左支-肝左静脉
男	4岁	115min	肝内	FNH	血管塞+弹簧圈	门脉右支-肝右静脉
男	5岁	233min	肝外	无	弹簧圈	门脉主干-左髂静脉
男	5岁	85min	肝外	无	弹簧圈	左肾静脉-肠系膜上静脉
女	5岁	150min	肝外	无	未手术，肝内门脉发育差，后行外科手术	Abernethy I型
男	6岁	230min	肝内	无	弹簧圈	门脉右支-肝右静脉
男	6岁	115min	肝内	无	血管塞	门脉左支-下腔静脉
女	6岁	155min	肝内	无	血管塞	门脉右支-肝右静脉
男	7岁	165min	肝外	无	未栓塞，肝内门脉发育差	Abernethy I型
男	9岁	190min	肝内	右肺动静脉瘘	弹簧圈	门脉右支-肝右静脉
女	9岁	205min	肝内	无	弹簧圈	门脉右支-肝右静脉
